# Supplementary material for: A COL7A1 Mutation Causes Dystrophic Epidermolysis Bullosa in Rotes Höhenvieh Cattle
Source: PLoS One. 2012 Jun 8;7(6):e38823. doi: 10.1371/journal.pone.0038823 (PMC3371016; doi:10.1371/journal.pone.0038823)
Supplement: Table S1 — Polymorphisms and genotypes of 3 Rotes Höhenvieh cattle in the region of the COL7A1 gene. (XLS) [file pone.0038823.s001.xls]

## Sheet: Polymorphisms
BTA 22 position	reference allele	mutant allele	cDNA pos	Protein	Position in gene	1 (Hannibal)	2 (Daisy)	3 (DEB case)	Perfect association ?	Comment
(UMD3.1 assembly)						carrier (father)	carrier (mother)	affected
51859569	A	G			5'-flanking	GG	GG	GG	no
51864422	C	G	c.1928C>G	p.P643R	exon 15	GG	GG	GG	no
51865720	T	C			intron 17	CC	CC	CC	no
51869145	C	T	c.3774C>T	silent	exon 29	TT	TT	TT	no
51873390	C	T	c.4756C>T	p.R1586X	exon 49	CT	CT	TT	yes
51875840	A	G			intron 61	GG	GG	GG	no
51876590	C	A			intron 64	AA	AA	AA	no
51879536	G	A			intron 77	AA	AA	AA	no
51879958	A	G			intron 79	AG	AG	AA	yes	Exclusion based on the fact that the case which is assumed to be homozygous of the mutation, carries two copies of the wildtype allele
51885075	C	T			intron 102	CT	CC	TT	no
51885796	G	A			intron 104	AA	AA	AA	no
51889363	G	A			intron 117	AG	AG	GG	yes	Exclusion based on the fact that the case which is assumed to be homozygous of the mutation, carries two copies of the wildtype allele
51889515	C	A			intron 117	AA	AA	AA	no
51889750	T	C			3'-flanking	CC	CC	CC	no
